# Supplementary material for: The functions of securities law: An expert survey of legislative intent in Poland
Source: PLoS One. 2021 Jan 28;16(1):e0246117. doi: 10.1371/journal.pone.0246117 (PMC7842952; doi:10.1371/journal.pone.0246117)
Supplement: S1 Data — (XLSX) [file pone.0246117.s001.xlsx]

## Sheet: data - statutes - full
NA = not available
Q1											Q2											Q3
year	statute	Expert 1	Expert 2	Expert 3	Expert 4	Expert 5	Expert 6	Expert 7	Expert 8		year	statute	Expert 1	Expert 2	Expert 3	Expert 4	Expert 5	Expert 6	Expert 7	Expert 8		year	statute	Expert 1	Expert 2	Expert 3	Expert 4	Expert 5	Expert 6	Expert 7	Expert 8
2014	139	0	NA	0	NA	0	0	NA	0		2014	139	1	NA	2	NA	1	1	NA	1		2014	139	0	NA	0	NA	-1	1	NA	1
2015	157	0	NA	0	NA	0	0	NA	0		2015	157	-2	NA	-1	NA	0	0	NA	0		2015	157	2	NA	0	NA	2	1	NA	1
2015	214	0	NA	0	NA	0	0	NA	0		2015	214	2	NA	3	NA	3	2	NA	2		2015	214	1	NA	0	NA	1	0	NA	0
2015	274	0	NA	0	NA	0	0	NA	0		2015	274	2	NA	2	NA	3	2	NA	2		2015	274	2	NA	2	NA	2	2	NA	2
2017	546	0	0	NA	0	NA	NA	0	NA		2017	546	-1	-1	NA	-2	NA	NA	-2	NA		2017	546	-2	-2	NA	-1	NA	NA	-1	NA
2017	555	0	0	NA	1	NA	NA	1	NA		2017	555	0	0	NA	0	NA	NA	0	NA		2017	555	2	-1	NA	-2	NA	NA	-2	NA
2017	567	0	0	NA	0	NA	NA	0	NA		2017	567	-1	-1	NA	-1	NA	NA	-1	NA		2017	567	0	0	NA	0	NA	NA	0	NA
2017	614	0	0	NA	0	NA	NA	0	NA		2017	614	-1	0	NA	0	NA	NA	0	NA		2017	614	0	2	NA	2	NA	NA	2	NA
2018	733	0	NA	NA	1	NA	1	1	1		2018	733	2	NA	NA	1	NA	1	1	1		2018	733	2	NA	NA	1	NA	2	1	1
2018	860	0	NA	NA	0	NA	0	0	0		2018	860	0	NA	NA	0	NA	0	0	0		2018	860	1	NA	NA	2	NA	1	2	2
2019	944	2	NA	NA	1	NA	1	1	1		2019	944	1	NA	NA	1	NA	1	1	1		2019	944	2	NA	NA	1	NA	1	1	1
2019	1073	1	NA	NA	2	NA	2	3	2		2019	1073	0	NA	NA	1	NA	1	1	1		2019	1073	1	NA	NA	2	NA	2	2	2

## Sheet: data - years - distrib
Numbers of individual scores
Q1									Q2									Q3
	score									score									score
	-3	-2	-1	0	1	2	3			-3	-2	-1	0	1	2	3			-3	-2	-1	0	1	2	3
2014	4	31	26	376	102	158	33		2014	16	85	79	357	93	92	8		2014	3	22	43	516	73	67	6
2015	8	27	30	716	127	226	36		2015	3	68	100	777	131	86	5		2015	5	30	29	774	176	151	5
2016	11	24	16	379	71	107	48		2016	10	59	42	387	67	72	19		2016	6	19	19	432	124	48	8
2017	3	44	21	319	135	113	37		2017	3	52	101	341	83	77	15		2017	7	30	26	354	165	78	12
2018	0	31	24	556	153	183	38		2018	9	63	107	641	103	51	11		2018	4	11	18	701	128	109	14
2019	3	29	2	488	78	217	33		2019	8	44	64	530	113	90	1		2019	0	4	6	618	126	95	1
